# Supplementary material for: Influence of Microclimatic Variations on Morphological Traits of Ferns in Urban Forests of Central Veracruz, Mexico
Source: Plants (Basel). 2025 Jun 5;14(11):1732. doi: 10.3390/plants14111732 (PMC12157192; doi:10.3390/plants14111732)
Supplement: Supplementary file 1 [file plants-14-01732-s001.zip]

Archive with 1 entries (1 files):
- plants-3611841-supplementary.pdf
